# Supplementary material for: SCD Inhibition Protects from α-Synuclein-Induced Neurotoxicity But Is Toxic to Early Neuron Cultures
Source: eNeuro. 2021 Aug 7;8(4):ENEURO.0166-21.2021. doi: 10.1523/ENEURO.0166-21.2021 (PMC8387157; doi:10.1523/ENEURO.0166-21.2021)
Supplement: Extended Data Figure 1-2 — Statistical table. Download Figure 1-2, XLS file. [file enu-eN-NWR-0166-21-s11.xls]

## Sheet: Sheet1
	Figure	Data	Statistical Test	Statistics
	1B		2-way ANOVA	Interaction: F (6, 24) = 27.33, P<0.0001
				Time: F (2, 24) = 108.0, P<0.0001
				Treatment: F (3, 24) = 79.45, P<0.0001
	1B	EV vs WT day 19	2-way ANOVA with Dunnett’s multiple test correction	P=0.0128
	1B	EV vs 3K day 19	2-way ANOVA with Dunnett’s multiple test correction	P <0.0001
	1B	EV vs 3K S129A day 19	2-way ANOVA with Dunnett’s multiple test correction	P <0.0001
	1F	EV vs 3K SCD1	Unpaired T-Test	P=0.0058
	2A		1-way ANOVA	Treatment: F (4, 14) = 9.310, P=0.0007
	2A	Control vs 10 mM	1-way ANOVA with Dunnett’s multiple test correction	P=0.0291
	2A	Control vs 50 mM	1-way ANOVA with Dunnett’s multiple test correction	P=0.0141
	2A	Control vs 100 mM	1-way ANOVA with Dunnett’s multiple test correction	P=0.0002
	2B		2-way ANOVA	Interaction: F (1, 12) = 13.40, P=0.0033
				OLA Treatment: F (1, 12) = 12.90, P=0.0037
				3K Treatment: F (1, 12) = 174.0, P<0.0001
	2B	Control vs control 3K	2-way ANOVA with Dunnett’s multiple test correction	P=0.0001
	2B	Control 3K vs OLA 3K	2-way ANOVA with Dunnett’s multiple test correction	P=0.0015
	2C		1-way ANOVA	Treatment: F (3, 8) = 15.69, P=0.001
	2C	siNeg vs siSCD1	1-way ANOVA with Dunnett’s multiple test correction	P=0.0007
	2C	siNeg vs siSCD5	1-way ANOVA with Dunnett’s multiple test correction	P=0.0480
	2C	siNeg vs siSCD1/SCD5	1-way ANOVA with Dunnett’s multiple test correction	P=0.0014
	2D		2-way ANOVA	Interaction: F (1, 8) = 17.01, P=0.0033
				OLA Treatment: F (1, 8) = 973.8, P<0.0001
				3K Treatment: F (1, 8) = 24.020, P=0.0012
	2D	Control vs 3K SCD1	2-way ANOVA with Dunnett’s multiple test correction	P=0.0004
	2D	Control vs 3K SCD5	2-way ANOVA with Dunnett’s multiple test correction	P=0.8383
	2E		Mixed-effects model	Interaction: F (4, 24) = 23.93, P<0.0001
				OLA Treatment: F (1, 12) = 21.29, P=0.0006
				CAY inhibitor: F (1.321, 7.928) = 352.4, P<0.0001
	2E	DMSO vs 0.01 mM	Mixed-effects model with Dunnett’s multiple test correction	P=0.0178
	2E	DMSO vs 0.1 mM	Mixed-effects model with Dunnett’s multiple test correction	P=0.0036
	2E	DMSO vs 1.0 mM	Mixed-effects model with Dunnett’s multiple test correction	P<0.0001
	2E	DMSO vs 10.0 mM	Mixed-effects model with Dunnett’s multiple test correction	P=0.0009
	2F		Mixed-effects model	Interaction: F (4, 24) = 9.462, P<0.0001
				OLA Treatment: F (1, 12) = 20.95, P=0.0006
				MF inhibitor: F (1.530, 9.179) = 138.5, P<0.0001
	2F	DMSO vs 0.01 mM	Mixed-effects model with Dunnett’s multiple test correction	P=0.0127
	2F	DMSO vs 0.1 mM	Mixed-effects model with Dunnett’s multiple test correction	P<0.0001
	2F	DMSO vs 1.0 mM	Mixed-effects model with Dunnett’s multiple test correction	P=0.0013
	2F	DMSO vs 10.0 mM	Mixed-effects model with Dunnett’s multiple test correction	P=0.0006
	2G		2-way ANOVA	Interaction: F (12, 44) = 1.735, P=0.0915
				SCD Inhibitors: F (4, 44) = 27.31, P<0.0001
				OLA Treatment: F (3, 44) = 20.48, P<0.0001
	2G	DMSO vs OLA	2-way ANOVA with Dunnett’s multiple test correction	P=0.0010
	2G	0.01 mM CAY vs 0.01 mM CAY + OLA	2-way ANOVA with Dunnett’s multiple test correction	P=0.0101
	2G	0.1 mM CAY vs 0.1 mM CAY + OLA	2-way ANOVA with Dunnett’s multiple test correction	P=0.0036
	2G	DMSO vs 0.01 mM CAY	2-way ANOVA with Dunnett’s multiple test correction	P=0.0230
	2G	DMSO vs 0.1 mM CAY	2-way ANOVA with Dunnett’s multiple test correction	P=0.0118
	2G	DMSO vs 1.0 mM CAY	2-way ANOVA with Dunnett’s multiple test correction	P=0.0068
	2G	DMSO vs 10.0 mM CAY	2-way ANOVA with Dunnett’s multiple test correction	P=0.0153
	3B		1-way ANOVA	SCD Inhibitor Treatment: F (4, 12) = 132.2, P<0.0001
	3B	DMSO vs 0.01 mM	1-way ANOVA with Dunnett’s multiple test correction	P=0.8844
	3B	DMSO vs 0.1 mM	1-way ANOVA with Dunnett’s multiple test correction	P=0.9620
	3B	DMSO vs 1.0 mM	1-way ANOVA with Dunnett’s multiple test correction	P<0.0001
	3B	DMSO vs 10.0 mM	1-way ANOVA with Dunnett’s multiple test correction	P<0.0001
	3C		2-way ANOVA	Interaction: F (4, 19) = 0.1137, P=0.9761
				Inhibitor concentration: F (4, 19) = 69.05, P<0.0001
				CAY or MF Treatment: F (1, 19) = 0.05593, P=0.8156
	3C	DMSO vs 0.01 mM	2-way ANOVA with Dunnett’s multiple test correction	P=0.9956
	3C	DMSO vs 0.1 mM	2-way ANOVA with Dunnett’s multiple test correction	P=0.9996
	3C	DMSO vs 1.0 mM	2-way ANOVA with Dunnett’s multiple test correction	P<0.0001
	3C	DMSO vs 10.0 mM	2-way ANOVA with Dunnett’s multiple test correction	P<0.0001
	4A		2-way ANOVA	Interaction: F (4, 28) = 25.31, P<0.0001
				SCD Inhibitor Treatment: F (4, 28) = 20.84, P<0.0001
				OLA Treatment: F (1, 28) = 84.89, P<0.0001
	4A	DMSO vs 0.01 mM CAY	2-way ANOVA with Dunnett’s multiple test correction	P=0.0003
	4A	DMSO vs 0.1 mM CAY	2-way ANOVA with Dunnett’s multiple test correction	P<0.0001
	4A	DMSO vs 0.01 mM MF	2-way ANOVA with Dunnett’s multiple test correction	P=0.0001
	4A	DMSO vs 0.1 mM MF	2-way ANOVA with Dunnett’s multiple test correction	P<0.0001
	4A	0.1 mM CAY vs 0.1 mM CAY + OLA	2-way ANOVA with Dunnett’s multiple test correction	P<0.0001
	4A	0.1 mM MF vs 0.1 mM MF + OLA	2-way ANOVA with Dunnett’s multiple test correction	P<0.0001
	5B		2-way ANOVA	Interaction: F (3, 26) = 1.645, P=0.2032
				SCD Inhibitor + OLA Treatment: F (3, 26) = 38.55, P<0.0001
				3K Treatment: F (1, 26) = 10.37, P=0.0034
	5B	EV vs EV 0.1 mM CAY	2-way ANOVA with Dunnett’s multiple test correction	P<0.0001
	5B	EV 0.1 mM CAY vs EV 0.1 mM CAY + OLA	2-way ANOVA with Dunnett’s multiple test correction	P<0.0001
	5B	3K vs 3K 0.1 mM CAY	2-way ANOVA with Dunnett’s multiple test correction	P<0.0001
	5B	3K 0.1 mM CAY vs 3K 0.1 mM CAY + OLA	2-way ANOVA with Dunnett’s multiple test correction	P=0.0026
	5C		2-way ANOVA	Interaction: F (3, 24) = 9.034, P=0.0003
				SCD Inhibitor + OLA Treatment: F (3, 24) = 51.56, P<0.0001
				3K Treatment: F (1, 24) = 83.56, P<0.0001
	5C	EV vs EV 0.1 mM CAY	2-way ANOVA with Dunnett’s multiple test correction	P<0.0001
	5C	EV 0.1 mM CAY vs EV 0.1 mM CAY + OLA	2-way ANOVA with Dunnett’s multiple test correction	P<0.0001
	5C	3K vs 3K 0.1 mM CAY	2-way ANOVA with Dunnett’s multiple test correction	P=0.0019
	5C	3K 0.1 mM CAY vs 3K 0.1 mM CAY + OLA	2-way ANOVA with Dunnett’s multiple test correction	P=0.0050
	5C	EV vs 3K	2-way ANOVA with Dunnett’s multiple test correction	P=0.0002
	5D		2-way ANOVA	Interaction: F (3, 32) = 9.312, P<0.0001
				SCD Inhibitor + OLA Treatment: F (3, 32) = 11.65, P<0.0001
				3K Treatment: F (1, 32) = 117.9, P<0.0001
	5D	3K vs 3K 0.1 mM CAY	2-way ANOVA with Dunnett’s multiple test correction	P=0.0014
	5D	3K 0.1 mM CAY vs 3K 0.1 mM CAY + OLA	2-way ANOVA with Dunnett’s multiple test correction	P<0.0001
	5D	EV vs 3K	2-way ANOVA with Dunnett’s multiple test correction	P<0.0001
	5E		2-way ANOVA	Interaction: F (3, 32) = 6.030, P=0.0022
				SCD Inhibitor + OLA Treatment: F (3, 32) = 2.340, P=0.0920
				3K Treatment: F (1, 32) = 723.0, P<0.0001
	5E	3K vs 3K 0.1 mM CAY	2-way ANOVA with Dunnett’s multiple test correction	P=0.0014
	5E	3K 0.1 mM CAY vs 3K 0.1 mM CAY + OLA	2-way ANOVA with Dunnett’s multiple test correction	P= 0.0167
	5E	EV vs 3K	2-way ANOVA with Dunnett’s multiple test correction	P<0.0001
	6B		2-way ANOVA	Interaction: F (9, 48) = 28.75, P<0.0001
				SCD Inhibitor + OLA Treatment: F (9, 48) = 145.6, P<0.0001
				Early or Late Timing: F (1, 48) = 74.97, P<0.0001
	6B	Early vs Late 0.01 mM CAY	2-way ANOVA with Dunnett’s multiple test correction	P=0.9848
	6B	Early vs Late 0.1 mM CAY	2-way ANOVA with Dunnett’s multiple test correction	P<0.0001
	6B	Early vs Late 1.0 mM CAY	2-way ANOVA with Dunnett’s multiple test correction	P<0.0001
	6B	Early vs Late 10.0 mM CAY	2-way ANOVA with Dunnett’s multiple test correction	P<0.0001
	6C		2-way ANOVA	Interaction: F (3, 21) = 3.708, P=0.0276
				SCD Inhibitor + OLA Treatment: F (3, 21) = 7.281, P=0.0016
				3K Treatment: F (1, 21) = 3.553, P=0.0733
	6C	EV vs 3K	2-way ANOVA with Dunnett’s multiple test correction	P=0.0121
	6C	3K vs 3K 0.1 mM CAY	2-way ANOVA with Dunnett’s multiple test correction	P=0.0043
	6C	3K 0.1 mM CAY vs 3K 0.1 mM CAY + OLA	2-way ANOVA with Dunnett’s multiple test correction	P=0.6839
	6D		2-way ANOVA	Interaction: F (3, 25) = 2.655, P=0.0704
				SCD Inhibitor + OLA Treatment: F (3, 25) = 116.5, P<0.0001
				3K Treatment: F (1, 25) = 20.55, P<0.0001
	6D	3K vs 3K 0.1 mM CAY	2-way ANOVA with Dunnett’s multiple test correction	P<0.0001
	6D	3K 0.1 mM CAY vs 3K 0.1 mM CAY + OLA	2-way ANOVA with Dunnett’s multiple test correction	P<0.0001
	Extended 2-1A		2-way ANOVA	Interaction: F (1, 16) = 1.118, P=0.3060
				siRNA Treatment: F (1, 16) = 8.885, P=0.0088
				3K Treatment: F (1, 16) = 30.64, P<0.0001
	Extended 2-1A	3K siNeg vs 3K siSCD1	2-way ANOVA with Sidak’s multiple test correction	P=0.0228
	Extended 2-1B		2-way ANOVA	Interaction: F (2, 12) = 5.158, P=0.0242
				siRNA Treatment: F (2, 12) = 291.9, P<0.0001
				3K Treatment: F (1, 12) = 24.26, P=0.0004
	Extended 2-1B	siNeg vs 3K siNeg	2-way ANOVA with Sidak’s multiple test correction	P=0.0038
	Extended 2-1B	siNeg vs 3K siSCD1	2-way ANOVA with Sidak’s multiple test correction	P<0.0001
	Extended 2-1C		2-way ANOVA	Interaction: F (2, 12) = 1.657, P=0.2315
				siRNA Treatment: F (2, 12) = 661.6, P<0.0001
				3K Treatment: F (1, 12) = 10.54, P=0.0070
	Extended 2-1C	siNeg vs 3K siNeg	2-way ANOVA with Sidak’s multiple test correction	P=0.0530
	Extended 2-1C	siNeg vs 3K siSCD1	2-way ANOVA with Sidak’s multiple test correction	P<0.0001
	Extended 2-1C	siNeg vs 3K siSCD5	2-way ANOVA with Sidak’s multiple test correction	P<0.0001
	Extended 2-1F		1-way ANOVA with Dunnett’s multiple test correction	P<0.0001
	Extended 2-1F	DMSO vs MF 0.01	1-way ANOVA with Dunnett’s multiple test correction	P=0.0026
	Extended 2-1F	DMSO vs MF 0.1	1-way ANOVA with Dunnett’s multiple test correction	P<0.0001
	Extended 2-1F	DMSO vs CAY 0.01	1-way ANOVA with Dunnett’s multiple test correction	P=0.0018
	Extended 2-1F	DMSO vs CAY 0.1	1-way ANOVA with Dunnett’s multiple test correction	P=0.0003
	Extended 2-2E		Student's t-test	P<0.0001
	Extended		2-way ANOVA	Interaction: F (4, 30) = 9.377, P<0.0001
	3-1B			SCD Inhibitor Treatment: F (4, 30) = 22.24, P<0.0001
				OLA Treatment: F (1, 30) = 94.60, P<0.0001
	Extended	0.01 mM MF vs 0.01 mM MF + OLA	2-way ANOVA with Dunnett’s multiple test correction	P=0.0027
	3-1B
	Extended	0.1 mM MF vs 0.1 mM MF + OLA	2-way ANOVA with Dunnett’s multiple test correction	P<0.0001
	3-1B
	Extended	0.01 mM CAY vs 0.01 mM CAY + OLA	2-way ANOVA with Dunnett’s multiple test correction	P=0.0340
	3-1B
	Extended	0.1 mM CAY vs 0.1 mM CAY + OLA	2-way ANOVA with Dunnett’s multiple test correction	P<0.0001
	3-1B
	Extended		2-way ANOVA	Interaction: F (2, 9) = 12.48, P=0.0024
	3-1C			SCD Inhibitor Treatment: F (2, 9) = 11.52, P=0.0033
				OLA Treatment: F (1, 9) = 37.24, P=0.0002
	Extended	0.1 mM MF vs 0.1 mM MF + OLA	2-way ANOVA with Dunnett’s multiple test correction	P<0.0001
	3-1C
	Extended	0.1 mM CAY vs 0.1 mM CAY + OLA	2-way ANOVA with Dunnett’s multiple test correction	P=0.0395
	3-1C
	Extended		2-way ANOVA	Interaction: F (5, 38) = 1.434, P=0.2343
	5-1A			SCD Inhibitor and OLA Treatment: F (5, 38) = 29.15, P<0.0001
				3K Treatment: F (1, 38) = 11.61, P=0.0016
	Extended	EV vs EV 0.01 mM MF	2-way ANOVA with Dunnett’s multiple test correction	P=0.0006
	5-1A
	Extended	EV vs EV 0.1 mM MF	2-way ANOVA with Dunnett’s multiple test correction	P<0.0001
	5-1A
	Extended	3K vs 3K 0.01 mM MF	2-way ANOVA with Dunnett’s multiple test correction	P=0.0030
	5-1A
	Extended	3K vs 3K 0.1 mM MF	2-way ANOVA with Dunnett’s multiple test correction	P<0.0001
	5-1A
	Extended		2-way ANOVA	Interaction: F (5, 36) = 8.386, P<0.0001
	5-1B			SCD Inhibitor and OLA Treatment: F (5, 36) = 54.27, P<0.0001
				3K Treatment: F (1, 36) = 127.5, P<0.0001
	Extended	EV vs EV 0.01 mM MF	2-way ANOVA with Dunnett’s multiple test correction	P<0.0001
	5-1B
	Extended	EV vs EV 0.1 mM MF	2-way ANOVA with Dunnett’s multiple test correction	P<0.0001
	5-1B
	Extended	3K vs 3K 0.01 mM MF	2-way ANOVA with Dunnett’s multiple test correction	P=0.0010
	5-1B
	Extended	3K vs 3K 0.1 mM MF	2-way ANOVA with Dunnett’s multiple test correction	P<0.0001
	5-1B
	Extended		2-way ANOVA	Interaction: F (5, 48) = 2.686, P=0.0322
	5-1C			SCD Inhibitor and OLA Treatment: F (5, 48) = 5.462, P=0.0005
				3K Treatment: F (1, 48) = 53.08, P<0.0001
	Extended	3K vs 3K 0.01 mM MF	2-way ANOVA with Dunnett’s multiple test correction	P=0.0145
	5-1C
	Extended	3K vs 3K 0.1 mM MF	2-way ANOVA with Dunnett’s multiple test correction	P<0.0093
	5-1C
	Extended		2-way ANOVA	Interaction: F (9, 49) = 26.27, P<0.0001
	6-1A			SCD Inhibitor + OLA Treatment: F (9, 49) = 89.54, P<0.0001
				Early or Late Timing: F (1, 49) = 36.52, P<0.0001
	Extended	Early vs Late 0.01 mM CAY	2-way ANOVA with Dunnett’s multiple test correction	P=0.6944
	6-1A
	Extended	Early vs Late 0.1 mM CAY	2-way ANOVA with Dunnett’s multiple test correction	P<0.0001
	6-1A
	Extended	Early vs Late 1.0 mM CAY	2-way ANOVA with Dunnett’s multiple test correction	P<0.0001
	6-1A
	Extended	Early vs Late 10.0 mM CAY	2-way ANOVA with Dunnett’s multiple test correction	P<0.0001
	6-1A
	Extended		2-way ANOVA	Interaction: F (3, 25) = 2.440, P=0.0880
	6-1B			SCD Inhibitor + OLA Treatment: F (3, 25) = 38.05, P<0.0001
				3K Treatment: F (1, 25) = 13.92, P=0.0010
	Extended	3K vs 3K 0.1 mM MF	2-way ANOVA with Dunnett’s multiple test correction	P<0.0001
	6-1B
	Extended	3K vs 3K 0.1 mM MF + OLA	2-way ANOVA with Dunnett’s multiple test correction	P=0.6672
	6-1B
	Extended		2-way ANOVA	Interaction: F (3, 22) = 1.694, P=0.1974
	6-1C			SCD Inhibitor + OLA Treatment: F (3, 22) = 6.219, P=0.0032
				3K Treatment: F (1, 22) = 3.311, P=0.0825
	Extended	3K vs 3K 0.1 mM MF	2-way ANOVA with Dunnett’s multiple test correction	P=0.0083
	6-1C
	Extended	3K vs 3K 0.1 mM MF + OLA	2-way ANOVA with Dunnett’s multiple test correction	P=0.3000
	6-1C
