# Supplementary material for: SCD Inhibition Protects from α-Synuclein-Induced Neurotoxicity But Is Toxic to Early Neuron Cultures
Source: eNeuro. 2021 Aug 7;8(4):ENEURO.0166-21.2021. doi: 10.1523/ENEURO.0166-21.2021 (PMC8387157; doi:10.1523/ENEURO.0166-21.2021)
Supplement: Extended Data Table 1-2 — Reactome Pathway analysis. Download Table 1-2, XLS file. [file enu-eN-NWR-0166-21-s10.xls]

## Sheet: pathway_heatmap_biological_up
Pathway	D6_3K_PBS_vs_EV_PBS_P31	D12_3K_PBS_vs_EV_PBS_P31	D19_3K_PBS_vs_EV_PBS_P31
biological regulation	0	-5.0834	-23.0643
regulation of cellular process	0	-5.73013	-22.038
regulation of biological process	0	-6.53939	-22.0065
negative regulation of cellular process	0	-7.07949	-21.2534
negative regulation of biological process	0	-6.4149	-20.5377
developmental process	-3.76917	-9.31914	-19.733
anatomical structure development	-3.11184	-7.95103	-18.8352
positive regulation of biological process	-0.392758	-3.56649	-18.1909
positive regulation of cellular process	-0.323724	-2.13718	-17.6836
system development	-2.11825	-3.63618	-17.09
multicellular organism development	-1.98088	-5.67033	-16.6535
regulation of cell proliferation	0	-0.916903	-16.0215
regulation of developmental process	0	-0.164027	-15.4745
cellular process	-0.386379	-2.04117	-15.3459
regulation of multicellular organismal process	0	-2.02085	-15.0323
cellular developmental process	-0.968768	-5.95819	-14.4736
tissue development	-2.80966	-2.31763	-14.2126
anatomical structure morphogenesis	-1.85351	-0.270938	-14.0391
regulation of primary metabolic process	0	-3.29487	-13.6485
cell differentiation	-0.639127	-6.11954	-13.5998

## Sheet: pathway_heatmap_biological_down
Pathway	D6_3K_PBS_vs_EV_PBS_P31	D12_3K_PBS_vs_EV_PBS_P31	D19_3K_PBS_vs_EV_PBS_P31
carboxylic acid metabolic process	0	-5.60164	-2.04525
oxoacid metabolic process	0	-5.02965	-1.54366
small molecule biosynthetic process	0	-0.236002	-4.95292
sterol biosynthetic process	0	0	-4.89572
small molecule metabolic process	0	-2.90654	-4.66294
cholesterol biosynthetic process	0	0	-4.54284
organic acid metabolic process	0	-4.38383	-0.985313
regulation of localization	0	0	-4.29334
secondary alcohol biosynthetic process	0	0	-4.28383
generation of neurons	0	0	-3.91422
neurogenesis	0	0	-3.78194
nervous system development	0	0	-3.75631
cellular process	0	-3.40281	-3.60496
monocarboxylic acid metabolic process	0	-3.42887	-1.75667
amino acid transmembrane transport	0	-0.205793	-3.37577
fatty acid metabolic process	0	-3.31817	0
regulation of nervous system development	0	0	-3.30116
regulation of transport	0	0	-3.13889
steroid biosynthetic process	0	0	-3.01124
alcohol biosynthetic process	0	0	-2.90387

## Sheet: Reactome_up
Pathway	D6_3K_PBS_vs_EV_PBS_P31	D12_3K_PBS_vs_EV_PBS_P31	D19_3K_PBS_vs_EV_PBS_P31
Signaling by Leptin	0	0	0
Extracellular matrix organization	0	0	-1.4989
Interleukin-6 signaling	0	0	-0.644395
Platelet degranulation	0	0	-0.492834
Interleukin-6 family signaling	0	0	-0.45168
Response to elevated platelet cytosolic Ca2+	0	0	-0.336102
Signaling by Interleukins	0	0	-0.334919
Interleukin-4 and 13 signaling	0	0	-0.00767028
APC/C:Cdc20 mediated degradation of Cyclin B	0	0	0
Rhesus glycoproteins mediate ammonium transport.	0	0	0

## Sheet: Reactome_down
Pathway	D6_3K_PBS_vs_EV_PBS_P31	D12_3K_PBS_vs_EV_PBS_P31	D19_3K_PBS_vs_EV_PBS_P31
Cholesterol biosynthesis	0	0	-8.61599
Activation of gene expression by SREBF (SREBP)	0	0	-8.16662
Regulation of cholesterol biosynthesis by SREBP (SREBF)	0	0	-7.04535
Metabolism	0	0	-2.14536
Neuronal System	0	0	-1.59323
Cholesterol biosynthesis via lathosterol	0	0	-1.19052
Cholesterol biosynthesis via desmosterol	0	0	-1.19052
Metabolism of lipids and lipoproteins	0	0	-1.05522
Protein-protein interactions at synapses	0	0	-0.0261288
MET activates PI3K/AKT signaling	0	0	0
